# Supplementary material for: Elevated p16ink4a Expression in Human Labial Salivary Glands as a Potential Correlate of Cognitive Aging in Late Midlife
Source: PLoS One. 2016 Mar 30;11(3):e0152612. doi: 10.1371/journal.pone.0152612 (PMC4814104; doi:10.1371/journal.pone.0152612)
Supplement: S1 Table — (XLSX) [file pone.0152612.s002.xlsx]

## Sheet: Ark1
	Ct values group 1				Ct values group 2
	p16 (CDKN2A)	GAPDH			p16 (CDKN2A)	GAPDH
1	28.19	17.76		1	28.55	17.28
1	28.41	17.75		1	28.86	17.53
1	28.69	17.79		1	28.9	17.37
2	30.58	17.98		2	29.32	18.46
2	30.67	17.96		2	29.43	18.42
2	30.78	18.02		2	29.6	18.44
3	29.2	17.79		3	28.43	17.67
3	29.67	17.86		3	28.5	17.72
3	29.8	17.81		3	28.67	17.78
4	28.82	17.71		4	29.1	18.42
4	28.93	17.78		4	29.26	18.54
4	28.95	17.72		4	29.73	18.41
5	29.19	18.08		5	28.22	19.26
5	29.66	18.07		5	28.22	19.54
5	29.88	18.18		5	28.34	19.53
6	28.71	17.47		6	29.84	18.14
6	28.87	17.52		6	30.09	18.19
6	28.95	17.13		6	30.39	18.1
7	28.92	17.68		7	28.21	18.51
7	29.08	17.71		7	28.28	18.5
7	29.1	17.74		7	28.46	18.58
8	29.41	17.94		8	28.62	17.24
8	29.43	17.98		8	28.95	17.19
8	29.56	17.94		8	29.07	17.19
9	28.34	17.82		9	28.88	17.35
9	28.4	17.88		9	28.89	17.61
9	28.78	17.82		9	28.96	17.61
10	29.1	17.53		10	29.5	16.95
10	29.23	17.86		10	29.58	16.85
10	29.31	17.8		10	29.7	16.91
11	29.9	18.29		11	28.69	17.8
11	30.05	18.29		11	28.95	18.2
11	30.49	18.56		11	28.96	18.17
12	28.16	18.14		12	29.9	17.76
12	28.28	18.15		12	30.14	17.8
12	28.43	18		12	30.25	17.83
13	29.05	17.56		13	27.81	17.63
13	29.13	17.56		13	27.85	17.58
13	29.2	17.58		13	27.92	17.71
14	28.26	17.1		14	28.69	17.79
14	28.52	17.11		14	28.73	17.86
14	28.53	17.16		14	28.8	17.82
15	29.35	18.39		15	27.48	17.63
15	29.4	18.32		15	27.81	17.58
15	29.48	18.31		15	27.85	17.63
16	29.68	17.48		16	29.1	18.04
16	29.82	17.42		16	29.62	18.09
16	29.83	17.5		16	29.74	17.99
17	28.39	17.18		17	28.47	17.25
17	28.54	17.18		17	28.51	17.19
17	28.55	17.2		17	28.57	17.23
18	29.08	17.65		18	27.7	17.95
18	29.19	17.59		18	27.75	18.01
18	29.21	17.61		18	27.77	18.05
19	28.69	17.96		19	26.98	17.83
19	28.96	18.02		19	27.1	17.86
19	29.15	17.96		19	27.11	17.78
20	29.47	18.64		20	29.06	17.78
20	29.77	18.47		20	29.19	17.69
20	30.25	18.27		20	29.33	17.14
21	28.49	17.37		21	28.84	17.33
21	28.55	17.45		21	28.92	17.23
21	28.57	17.43		21	29.06	17.3
22	27.46	16.67		22	28.24	17.64
22	27.47	16.66		22	28.53	17.71
22	27.5	16.66		22	28.53	17.79
23	29.16	18.28		23	29.11	17.99
23	29.5	18.23		23	29.72	18.02
23	29.6	18.13		23	29.79	17.98
24	28.65	17.88		24	28.43	17.51
24	28.75	17.89		24	28.52	17.49
24	28.85	17.9		24	28.59	17.48
25	28.03	17.29		25	28.99	18.01
25	28.06	17.26		25	29.11	17.93
25	28.12	17.3		25	29.27	18.04
26	27.9	17.36		26	28.48	17.79
26	28.08	17.4		26	28.56	17.83
26	28.33	17.39		26	28.61	17.81
27	28.99	17.72		27	28.13	17.75
27	29.06	17.77		27	28.22	17.83
27	29.21	17.8		27	28.39	17.82
28	28.3	17.62		28	28.86	20.3
28	28.46	17.63		28	28.87	20.52
28	28.66	17.55		28	28.88	20.54
29	27.4	17.28		29	28.49	17.63
29	27.42	17.31		29	28.58	17.58
29	27.42	16.85		29	28.58	17.56
30	28.92	17.76		30	27.43	17.76
30	29.21	17.72		30	27.55	17.75
30	29.38	17.71		30	27.56	17.74
31	27.84	17.59		31	27.84	17.71
31	27.91	17.89		31	27.87	17.75
31	28.02	17.91		31	27.97	17.75
32	29.43	17.82		32	27.99	17.6
32	29.45	17.88		32	28.14	17.36
32	29.45	17.84		32	28.51	17.6
33	29.09	18.27		33	28.82	19.96
33	29.23	18.31		33	28.86	20
33	29.3	18.49		33	28.99	20.08
34	28.78	18.5		34	28.88	18.52
34	28.8	18.21		34	28.99	18.59
34	28.85	18.32		34	29.17	18.57
35	28.13	17.8		35	28.11	18.07
35	28.18	17.79		35	28.38	18.09
35	28.6	17.85		35	28.42	18.1
36	28.46	18.26		36	27.9	17.86
36	28.56	18.46		36	27.9	17.88
36	28.8	18.26		36	28.05	17.9
37	28.48	17.23		37	27.89	17.77
37	28.55	17.26		37	28.29	17.71
37	28.59	17.24		37	28.39	17.71
38	29.19	17.88		38	28.32	18.12
38	29.22	17.81		38	28.63	18.08
38	29.23	17.87		38	28.69	18
39	29.35	18.04		39	28.14	17.9
39	29.38	17.67		39	28.29	17.93
39	29.78	17.77		39	28.46	17.79
40	29.14	18.07		40	28.51	17.82
40	29.46	17.89		40	28.51	17.83
40	29.48	17.84		40	28.68	17.86
41	29.51	17.62		41	28.62	17.96
41	29.62	17.22		41	28.66	17.98
41	29.65	17.57		41	28.93	17.91
42	28.14	16.52		42	28.05	18.57
42	28.3	16.51		42	28.1	18.22
42	28.31	16.53		42	28.11	18.22
43	29.66	17.91		43	28.77	21.1
43	29.66	17.86		43	28.78	21.11
43	29.77	17.85		43	29.07	21.19
44	28.04	17.83		44	29.13	17.79
44	28.2	17.8		44	29.15	17.82
44	28.61	17.78		44	29.4	17.73
45	28.68	17.07		45	29.41	17.92
45	28.83	17.08		45	29.57	18
45	28.85	17.1		45	29.79	17.91
46	28.25	17.88		46	28.16	17.54
46	28.56	17.77		46	28.24	17.32
46	28.58	17.85		46	28.54	17.3
47	29.3	18.66		47	28.75	17.65
47	29.55	18.37		47	28.81	17.66
47	29.69	18.37		47	29	17.65
48	28.68	17.7		48	28.15	17.57
48	28.81	17.43		48	28.29	17.56
48	28.9	17.7		48	28.32	17.55
49	29.44	17.9		49	29.58	18.26
49	29.56	17.85		49	29.77	18.25
49	29.56	17.89		49	30.07	18.25
50	28.83	17.57		50	27.72	16.72
50	28.92	17.59		50	28.04	16.62
50	28.97	17.62		50	28.26	16.68
51	28.85	17.24		51	29.59	18.11
51	28.9	17.27		51	29.68	18.79
51	28.95	17.35		51	29.79	18.16
52	28.26	18.02		52	28.3	18.19
52	28.57	17.94		52	28.32	18.25
52	28.76	17.97		52	28.66	18.34
53	29.7	18.48		53	29.22	17.55
53	29.86	18.53		53	29.56	17.65
53	30.12	18.51		53	29.62	17.68
54	27.13	18.56		54	27.83	16.9
54	27.21	18.61		54	28.38	16.97
54	27.29	18.68		54	28.39	16.94
55	28.71	17.63		55	28.55	17.79
55	28.73	17.61		55	28.59	17.81
55	28.77	17.66		55	28.72	17.81
56	26.97	18.32		56	27.89	17.87
56	26.98	18.22		56	28.03	17.87
56	27.03	18.22		56	28.07	17.91
57	29.27	18.19		57	28.81	17.78
57	29.51	18.15		57	28.82	17.83
57	29.67	18.26		57	28.82	17.75
58	28.98	17.95		58	28.92	17.63
58	29.65	17.97		58	28.98	17.69
58	29.7	17.96		58	29.49	17.69
59	29.77	18.61		59	26.78	17.6
59	29.96	18.58		59	26.98	17.56
59	30.03	18.36		59	27.05	17.6
60	28.31	17.81		60	28.86	18.11
60	28.6	17.85		60	28.94	18.14
60	28.8	17.87		60	29.01	18.06
61	27.97	18.1		61	28.99	17.96
61	28.12	18.12		61	29.02	18
61	28.14	18.14		61	29.23	17.96
62	28.68	17.76		62	29.9	18.48
62	28.92	17.77		62	29.95	18.26
62	28.98	17.82		62	29.99	18.2
63	30.24	20		63	28.59	17.76
63	30.57	19.95		63	28.66	17.73
63	30.81	20.03		63	28.78	17.48
64	28.19	17.79		64	27.99	17.83
64	28.2	17.73		64	28.07	17.8
64	28.45	17.78		64	28.07	17.85
65	29.65	18.07		65	29.25	17.72
65	29.88	18.08		65	29.48	17.43
65	29.92	18.15		65	29.72	17.67
66	29.12	17.94		66	29.59	18.83
66	29.55	17.96		66	29.78	18.71
66	29.61	17.94		66	30	18.68
67	28.51	17.54		67	27.9	17.79
67	28.69	17.5		67	27.91	17.76
67	28.85	17.24		67	27.93	17.76
68	28.24	17.77		68	29.08	18.12
68	28.49	17.75		68	29.16	18.07
68	28.55	17.7		68	29.33	18.16
69	28.97	17.48		69	29.17	17.2
69	28.98	17.5		69	29.48	17.21
69	29.14	17.52		69	29.64	17.23
70	28.79	17.53		70	28.11	18
70	28.99	17.6		70	28.12	18.02
70	29.28	17.55		70	28.26	18.01
71	28.82	18.95		71	28.09	17.62
71	28.89	19.03		71	28.19	17.46
71	28.91	18.9		71	28.22	17.73
72	28.92	17.85		72	27.67	17.8
72	28.96	17.94		72	27.7	17.74
72	29.34	17.67		72	27.75	17.75
73	28.88	18		73	27.7	17.72
73	28.95	17.96		73	27.73	17.67
73	29.04	17.99		73	27.86	17.72
74	29.05	17.84		74	28.94	18.04
74	29.08	17.98		74	28.95	18
74	29.42	17.97		74	29.12	17.99
75	28.88	17.98		75	27.8	18.11
75	28.93	17.91		75	27.99	18.1
75	29.16	17.88		75	28.02	18.09
76	28.46	17.78		76	28.8	18.13
76	28.6	17.83		76	28.88	17.94
76	28.89	17.79		76	29.25	17.99
77	29.7	18.71		77	28.3	18.63
77	30.07	18.63		77	28.31	18.63
77	30.18	18.7		77	28.69	18.63
78	29.48	18.26		78	29.19	18.27
78	29.68	18.32		78	29.36	18.26
78	29.7	18.44		78	29.42	18.29
79	28.11	17.79		79	28.71	17.89
79	28.39	17.7		79	29	17.76
79	28.49	17.74		79	29	17.85
80	28.81	17.96		80	27.48	18.17
80	28.82	18.02		80	27.55	18.13
80	28.88	18		80	27.63	18.04
81	29.06	17.98		81	28.53	17.9
81	29.2	18.02		81	28.81	17.84
81	29.68	17.94		81	28.92	17.91
82	29.85	18.03		82	27.95	17.69
82	30.01	18.1		82	27.96	17.73
82	30.2	18.03		82	27.99	17.69
83	28.99	17.8		83	27.93	17.98
83	29.01	17.83		83	27.95	17.98
83	29.44	17.84		83	28.21	18.02
84	28.71	17.65		84	28.83	17.72
84	28.77	17.67		84	28.86	17.79
84	28.87	17.64		84	28.88	17.71
85	29.47	19.23		85	29.69	18.62
85	29.76	19.18		85	29.75	18.48
85	29.98	19.28		85	29.85	18.6
86	28.56	17.63		86	28.8	18.06
86	28.57	17.61		86	28.86	18.08
86	28.63	17.45		86	29.42	17.96
87	28.17	18.11		87	27.7	19
87	28.18	18.15		87	27.76	18.98
87	28.2	18.1		87	27.79	18.96
				88	28.2	17.59
				88	28.5	17.55
				88	28.64	17.66
				89	28.6	17.97
				89	28.74	17.95
				89	28.77	18
				90	28.49	18.28
				90	28.91	18.36
				90	28.98	18.31
				91	29.02	17.69
				91	29.17	17.72
				91	29.31	17.65
				92	28.28	17.75
				92	28.29	17.79
				92	28.38	17.53
				93	26.82	17.48
				93	26.91	17.63
				93	26.94	17.77
				94	28.03	17.96
				94	28.11	17.94
				94	28.43	17.84
